# Supplementary material for: Genetic Modification of mfsT Gene Stimulating the Putative Penicillin Production in Monascus ruber M7 and Exhibiting the Sensitivity towards Precursor Amino Acids of Penicillin Pathway
Source: Microorganisms. 2019 Sep 24;7(10):390. doi: 10.3390/microorganisms7100390 (PMC6843564; doi:10.3390/microorganisms7100390)
Supplement: Supplementary file 1 [file microorganisms-07-00390-s001.zip]

Archive with 1 entries (1 files):
- microorganisms-579594-supplementary.pdf
